# Supplementary material for: Probabilistic Safe Zone Mapping for S1 Screw Placement Using 1000 Lumbosacral CT Scans: A Study Protocol for a Bilateral, Two-Rater, Multi-Offset Anatomical Modeling Study
Source: J Clin Med. 2026 Feb 7;15(4):1323. doi: 10.3390/jcm15041323 (PMC12942529; doi:10.3390/jcm15041323)
Supplement: Supplementary file 1 [file jcm-15-01323-s001.zip]

Archive with 2 entries (2 files):
- jcm-4085165-supplementary-Table S1.xlsx
- jcm-4085165-supplementary-Table S2.xlsx
