# Supplementary material for: Probabilistic Safe Zone Mapping for S1 Screw Placement Using 1000 Lumbosacral CT Scans: A Study Protocol for a Bilateral, Two-Rater, Multi-Offset Anatomical Modeling Study
Source: J Clin Med. 2026 Feb 7;15(4):1323. doi: 10.3390/jcm15041323 (PMC12942529; doi:10.3390/jcm15041323)
Supplement: Supplementary file 1 [file jcm-15-01323-s001.zip › jcm-4085165-supplementary-Table S2.xlsx]

## Sheet: Tabelle1
Number	Patient	Date of birth	Date of examination	Direction	OffSet mm	InBone
1				Center	0
1				Dorsal	2.5
1				Dorsal	5
1				Ventral	2.5
1				Ventral	5
1				Cranial	2.5
1				Cranial	5
1				Caudal	2.5
1				Caudal	5
1				Dor-Cra	2.5
1				Dor-Cra	5
1				Dor-Cau	2.5
1				Dor-Cau	5
1				Ven-Cra	2.5
1				Ven-Cra	5
1				Ven-Cau	2.5
1				Ven-Cau	5
2				Center	0
2				Dorsal	2.5
2				Dorsal	5
2				Ventral	2.5
2				Ventral	5
2				Cranial	2.5
2				Cranial	5
2				Caudal	2.5
2				Caudal	5
2				Dor-Cra	2.5
2				Dor-Cra	5
2				Dor-Cau	2.5
2				Dor-Cau	5
2				Ven-Cra	2.5
2				Ven-Cra	5
2				Ven-Cau	2.5
2				Ven-Cau	5
3				Center	0
3				Dorsal	2.5
3				Dorsal	5
3				Ventral	2.5
3				Ventral	5
3				Cranial	2.5
3				Cranial	5
3				Caudal	2.5
3				Caudal	5
3				Dor-Cra	2.5
3				Dor-Cra	5
3				Dor-Cau	2.5
3				Dor-Cau	5
3				Ven-Cra	2.5
3				Ven-Cra	5
3				Ven-Cau	2.5
3				Ven-Cau	5
4				Center	0
4				Dorsal	2.5
4				Dorsal	5
4				Ventral	2.5
4				Ventral	5
4				Cranial	2.5
4				Cranial	5
4				Caudal	2.5
4				Caudal	5
4				Dor-Cra	2.5
4				Dor-Cra	5
4				Dor-Cau	2.5
4				Dor-Cau	5
4				Ven-Cra	2.5
4				Ven-Cra	5
4				Ven-Cau	2.5
4				Ven-Cau	5
5				Center	0
5				Dorsal	2.5
5				Dorsal	5
5				Ventral	2.5
5				Ventral	5
5				Cranial	2.5
5				Cranial	5
5				Caudal	2.5
5				Caudal	5
5				Dor-Cra	2.5
5				Dor-Cra	5
5				Dor-Cau	2.5
5				Dor-Cau	5
5				Ven-Cra	2.5
5				Ven-Cra	5
5				Ven-Cau	2.5
5				Ven-Cau	5
6				Center	0
6				Dorsal	2.5
6				Dorsal	5
6				Ventral	2.5
6				Ventral	5
6				Cranial	2.5
6				Cranial	5
6				Caudal	2.5
6				Caudal	5
6				Dor-Cra	2.5
6				Dor-Cra	5
6				Dor-Cau	2.5
6				Dor-Cau	5
6				Ven-Cra	2.5
6				Ven-Cra	5
6				Ven-Cau	2.5
6				Ven-Cau	5
				Center	0
				Dorsal	2.5
				Dorsal	5
				Ventral	2.5
				Ventral	5
				Cranial	2.5
				Cranial	5
				Caudal	2.5
				Caudal	5
				Dor-Cra	2.5
				Dor-Cra	5
				Dor-Cau	2.5
				Dor-Cau	5
				Ven-Cra	2.5
				Ven-Cra	5
				Ven-Cau	2.5
				Ven-Cau	5
				Center	0
				Dorsal	2.5
				Dorsal	5
				Ventral	2.5
				Ventral	5
				Cranial	2.5
				Cranial	5
				Caudal	2.5
				Caudal	5
				Dor-Cra	2.5
				Dor-Cra	5
				Dor-Cau	2.5
				Dor-Cau	5
				Ven-Cra	2.5
				Ven-Cra	5
				Ven-Cau	2.5
				Ven-Cau	5
				Center	0
				Dorsal	2.5
				Dorsal	5
				Ventral	2.5
				Ventral	5
				Cranial	2.5
				Cranial	5
				Caudal	2.5
				Caudal	5
				Dor-Cra	2.5
				Dor-Cra	5
				Dor-Cau	2.5
				Dor-Cau	5
				Ven-Cra	2.5
				Ven-Cra	5
				Ven-Cau	2.5
				Ven-Cau	5
				Center	0
				Dorsal	2.5
				Dorsal	5
				Ventral	2.5
				Ventral	5
				Cranial	2.5
				Cranial	5
				Caudal	2.5
				Caudal	5
				Dor-Cra	2.5
				Dor-Cra	5
				Dor-Cau	2.5
				Dor-Cau	5
				Ven-Cra	2.5
				Ven-Cra	5
				Ven-Cau	2.5
				Ven-Cau	5
				Center	0
				Dorsal	2.5
				Dorsal	5
				Ventral	2.5
				Ventral	5
				Cranial	2.5
				Cranial	5
				Caudal	2.5
				Caudal	5
				Dor-Cra	2.5
				Dor-Cra	5
				Dor-Cau	2.5
				Dor-Cau	5
				Ven-Cra	2.5
				Ven-Cra	5
				Ven-Cau	2.5
				Ven-Cau	5
				Center	0
				Dorsal	2.5
				Dorsal	5
				Ventral	2.5
				Ventral	5
				Cranial	2.5
				Cranial	5
				Caudal	2.5
				Caudal	5
				Dor-Cra	2.5
				Dor-Cra	5
				Dor-Cau	2.5
				Dor-Cau	5
				Ven-Cra	2.5
				Ven-Cra	5
				Ven-Cau	2.5
				Ven-Cau	5
				Center	0
				Dorsal	2.5
				Dorsal	5
				Ventral	2.5
				Ventral	5
				Cranial	2.5
				Cranial	5
				Caudal	2.5
				Caudal	5
				Dor-Cra	2.5
				Dor-Cra	5
				Dor-Cau	2.5
				Dor-Cau	5
				Ven-Cra	2.5
				Ven-Cra	5
				Ven-Cau	2.5
				Ven-Cau	5
				Center	0
				Dorsal	2.5
				Dorsal	5
				Ventral	2.5
				Ventral	5
				Cranial	2.5
				Cranial	5
				Caudal	2.5
				Caudal	5
				Dor-Cra	2.5
				Dor-Cra	5
				Dor-Cau	2.5
				Dor-Cau	5
				Ven-Cra	2.5
				Ven-Cra	5
				Ven-Cau	2.5
				Ven-Cau	5
				Center	0
				Dorsal	2.5
				Dorsal	5
				Ventral	2.5
				Ventral	5
				Cranial	2.5
				Cranial	5
				Caudal	2.5
				Caudal	5
				Dor-Cra	2.5
				Dor-Cra	5
				Dor-Cau	2.5
				Dor-Cau	5
				Ven-Cra	2.5
				Ven-Cra	5
				Ven-Cau	2.5
				Ven-Cau	5
				Center	0
				Dorsal	2.5
				Dorsal	5
				Ventral	2.5
				Ventral	5
				Cranial	2.5
				Cranial	5
				Caudal	2.5
				Caudal	5
				Dor-Cra	2.5
				Dor-Cra	5
				Dor-Cau	2.5
				Dor-Cau	5
				Ven-Cra	2.5
				Ven-Cra	5
				Ven-Cau	2.5
				Ven-Cau	5
				Center	0
				Dorsal	2.5
				Dorsal	5
				Ventral	2.5
				Ventral	5
				Cranial	2.5
				Cranial	5
				Caudal	2.5
				Caudal	5
				Dor-Cra	2.5
				Dor-Cra	5
				Dor-Cau	2.5
				Dor-Cau	5
				Ven-Cra	2.5
				Ven-Cra	5
				Ven-Cau	2.5
				Ven-Cau	5
				Center	0
				Dorsal	2.5
				Dorsal	5
				Ventral	2.5
				Ventral	5
				Cranial	2.5
				Cranial	5
				Caudal	2.5
				Caudal	5
				Dor-Cra	2.5
				Dor-Cra	5
				Dor-Cau	2.5
				Dor-Cau	5
				Ven-Cra	2.5
				Ven-Cra	5
				Ven-Cau	2.5
				Ven-Cau	5
				Center	0
				Dorsal	2.5
				Dorsal	5
				Ventral	2.5
				Ventral	5
				Cranial	2.5
				Cranial	5
				Caudal	2.5
				Caudal	5
				Dor-Cra	2.5
				Dor-Cra	5
				Dor-Cau	2.5
				Dor-Cau	5
				Ven-Cra	2.5
				Ven-Cra	5
				Ven-Cau	2.5
				Ven-Cau	5
				Center	0
				Dorsal	2.5
				Dorsal	5
				Ventral	2.5
				Ventral	5
				Cranial	2.5
				Cranial	5
				Caudal	2.5
				Caudal	5
				Dor-Cra	2.5
				Dor-Cra	5
				Dor-Cau	2.5
				Dor-Cau	5
				Ven-Cra	2.5
				Ven-Cra	5
				Ven-Cau	2.5
				Ven-Cau	5
				Center	0
				Dorsal	2.5
				Dorsal	5
				Ventral	2.5
				Ventral	5
				Cranial	2.5
				Cranial	5
				Caudal	2.5
				Caudal	5
				Dor-Cra	2.5
				Dor-Cra	5
				Dor-Cau	2.5
				Dor-Cau	5
				Ven-Cra	2.5
				Ven-Cra	5
				Ven-Cau	2.5
				Ven-Cau	5
				Center	0
				Dorsal	2.5
				Dorsal	5
				Ventral	2.5
				Ventral	5
				Cranial	2.5
				Cranial	5
				Caudal	2.5
				Caudal	5
				Dor-Cra	2.5
				Dor-Cra	5
				Dor-Cau	2.5
				Dor-Cau	5
				Ven-Cra	2.5
				Ven-Cra	5
				Ven-Cau	2.5
				Ven-Cau	5
				Center	0
				Dorsal	2.5
				Dorsal	5
				Ventral	2.5
				Ventral	5
				Cranial	2.5
				Cranial	5
				Caudal	2.5
				Caudal	5
				Dor-Cra	2.5
				Dor-Cra	5
				Dor-Cau	2.5
				Dor-Cau	5
				Ven-Cra	2.5
				Ven-Cra	5
				Ven-Cau	2.5
				Ven-Cau	5
				Center	0
				Dorsal	2.5
				Dorsal	5
				Ventral	2.5
				Ventral	5
				Cranial	2.5
				Cranial	5
				Caudal	2.5
				Caudal	5
				Dor-Cra	2.5
				Dor-Cra	5
				Dor-Cau	2.5
				Dor-Cau	5
				Ven-Cra	2.5
				Ven-Cra	5
				Ven-Cau	2.5
				Ven-Cau	5
				Center	0
				Dorsal	2.5
				Dorsal	5
				Ventral	2.5
				Ventral	5
				Cranial	2.5
				Cranial	5
				Caudal	2.5
				Caudal	5
				Dor-Cra	2.5
				Dor-Cra	5
				Dor-Cau	2.5
				Dor-Cau	5
				Ven-Cra	2.5
				Ven-Cra	5
				Ven-Cau	2.5
				Ven-Cau	5
				Center	0
				Dorsal	2.5
				Dorsal	5
				Ventral	2.5
				Ventral	5
				Cranial	2.5
				Cranial	5
				Caudal	2.5
				Caudal	5
				Dor-Cra	2.5
				Dor-Cra	5
				Dor-Cau	2.5
				Dor-Cau	5
				Ven-Cra	2.5
				Ven-Cra	5
				Ven-Cau	2.5
				Ven-Cau	5
				Center	0
				Dorsal	2.5
				Dorsal	5
				Ventral	2.5
				Ventral	5
				Cranial	2.5
				Cranial	5
				Caudal	2.5
				Caudal	5
				Dor-Cra	2.5
				Dor-Cra	5
				Dor-Cau	2.5
				Dor-Cau	5
				Ven-Cra	2.5
				Ven-Cra	5
				Ven-Cau	2.5
				Ven-Cau	5
				Center	0
				Dorsal	2.5
				Dorsal	5
				Ventral	2.5
				Ventral	5
				Cranial	2.5
				Cranial	5
				Caudal	2.5
				Caudal	5
				Dor-Cra	2.5
				Dor-Cra	5
				Dor-Cau	2.5
				Dor-Cau	5
				Ven-Cra	2.5
				Ven-Cra	5
				Ven-Cau	2.5
				Ven-Cau	5
				Center	0
				Dorsal	2.5
				Dorsal	5
				Ventral	2.5
				Ventral	5
				Cranial	2.5
				Cranial	5
				Caudal	2.5
				Caudal	5
				Dor-Cra	2.5
				Dor-Cra	5
				Dor-Cau	2.5
				Dor-Cau	5
				Ven-Cra	2.5
				Ven-Cra	5
				Ven-Cau	2.5
				Ven-Cau	5
				Center	0
				Dorsal	2.5
				Dorsal	5
				Ventral	2.5
				Ventral	5
				Cranial	2.5
				Cranial	5
				Caudal	2.5
				Caudal	5
				Dor-Cra	2.5
				Dor-Cra	5
				Dor-Cau	2.5
				Dor-Cau	5
				Ven-Cra	2.5
				Ven-Cra	5
				Ven-Cau	2.5
				Ven-Cau	5
				Center	0
				Dorsal	2.5
				Dorsal	5
				Ventral	2.5
				Ventral	5
				Cranial	2.5
				Cranial	5
				Caudal	2.5
				Caudal	5
				Dor-Cra	2.5
				Dor-Cra	5
				Dor-Cau	2.5
				Dor-Cau	5
				Ven-Cra	2.5
				Ven-Cra	5
				Ven-Cau	2.5
				Ven-Cau	5
				Center	0
				Dorsal	2.5
				Dorsal	5
				Ventral	2.5
				Ventral	5
				Cranial	2.5
				Cranial	5
				Caudal	2.5
				Caudal	5
				Dor-Cra	2.5
				Dor-Cra	5
				Dor-Cau	2.5
				Dor-Cau	5
				Ven-Cra	2.5
				Ven-Cra	5
				Ven-Cau	2.5
				Ven-Cau	5
				Center	0
				Dorsal	2.5
				Dorsal	5
				Ventral	2.5
				Ventral	5
				Cranial	2.5
				Cranial	5
				Caudal	2.5
				Caudal	5
				Dor-Cra	2.5
				Dor-Cra	5
				Dor-Cau	2.5
				Dor-Cau	5
				Ven-Cra	2.5
				Ven-Cra	5
				Ven-Cau	2.5
				Ven-Cau	5
				Center	0
				Dorsal	2.5
				Dorsal	5
				Ventral	2.5
				Ventral	5
				Cranial	2.5
				Cranial	5
				Caudal	2.5
				Caudal	5
				Dor-Cra	2.5
				Dor-Cra	5
				Dor-Cau	2.5
				Dor-Cau	5
				Ven-Cra	2.5
				Ven-Cra	5
				Ven-Cau	2.5
				Ven-Cau	5
				Center	0
				Dorsal	2.5
				Dorsal	5
				Ventral	2.5
				Ventral	5
				Cranial	2.5
				Cranial	5
				Caudal	2.5
				Caudal	5
				Dor-Cra	2.5
				Dor-Cra	5
				Dor-Cau	2.5
				Dor-Cau	5
				Ven-Cra	2.5
				Ven-Cra	5
				Ven-Cau	2.5
				Ven-Cau	5
				Center	0
				Dorsal	2.5
				Dorsal	5
				Ventral	2.5
				Ventral	5
				Cranial	2.5
				Cranial	5
				Caudal	2.5
				Caudal	5
				Dor-Cra	2.5
				Dor-Cra	5
				Dor-Cau	2.5
				Dor-Cau	5
				Ven-Cra	2.5
				Ven-Cra	5
				Ven-Cau	2.5
				Ven-Cau	5
